# Supplementary material for: Machine learning enables completely automatic tuning of a quantum device faster than human experts
Source: Nat Commun. 2020 Aug 19;11:4161. doi: 10.1038/s41467-020-17835-9 (PMC7438325; doi:10.1038/s41467-020-17835-9)
Supplement: Supplementary file 4 — Supplementary Data 1 [file 41467_2020_17835_MOESM4_ESM.zip]

Archive with 69 entries (60 files):
- Tuning_old/Bayesian_stat2.py
- Tuning_old/BO_common.py
- Tuning_old/compare_two_surfaces.py
- Tuning_old/config.py
- Tuning_old/config_model.py
- Tuning_old/GP_interface.py
- Tuning_old/GP_util.py
- Tuning_old/GPflow_wrapper.py
- Tuning_old/GPy_wrapper.py
- Tuning_old/hypersurface.py
- Tuning_old/hypersurface_GP.py
- Tuning_old/Junk/
- Tuning_old/Junk/curvature.py
- Tuning_old/Junk/dot_score.py
- Tuning_old/Junk/dot_score_final.py
- Tuning_old/Junk/explore_narrow.py
- Tuning_old/Junk/measure_2d_from_optresult.py
- Tuning_old/Junk/measure_another.py
- Tuning_old/Junk/origin_surf_class.py
- Tuning_old/Junk/simple_hyper_surf_test.py
- Tuning_old/Junk/test_GP_ineq.py
- Tuning_old/Junk/test_hypersurface.py
- Tuning_old/Junk/test_hypersurface2.py
- Tuning_old/Junk/test_priority.py
- Tuning_old/Junk/test_pruning.py
- Tuning_old/Junk/test_sample_const.py
- Tuning_old/Last_score.py
- Tuning_old/pygor_dummy.py
- Tuning_old/pygor_fixvol.py
- Tuning_old/Pygor_new/
- Tuning_old/Pygor_new/.ipynb_checkpoints/
- Tuning_old/Pygor_new/.ipynb_checkpoints/Untitled-checkpoint.ipynb
- Tuning_old/Pygor_new/__init__.py
- Tuning_old/Pygor_new/data.py
- Tuning_old/Pygor_new/Data_handeler/
- Tuning_old/Pygor_new/Data_handeler/cmaps/
- Tuning_old/Pygor_new/Data_handeler/cmaps/yutian_cmap.txt
- Tuning_old/Pygor_new/Data_handeler/data_handeler.py
- Tuning_old/Pygor_new/Data_handeler/metadata.py
- Tuning_old/Pygor_new/Data_handeler/yutian_cmap.txt
- Tuning_old/Pygor_new/device_handeler.py
- Tuning_old/Pygor_new/measurement_functions.py
- Tuning_old/Pygor_new/Notebook_examples/
- Tuning_old/Pygor_new/Notebook_examples/.ipynb_checkpoints/
- Tuning_old/Pygor_new/Notebook_examples/.ipynb_checkpoints/Pygor_basic_usage-checkpoint.ipynb
- Tuning_old/Pygor_new/Notebook_examples/.ipynb_checkpoints/Pygor_create_device-checkpoint.ipynb
- Tuning_old/Pygor_new/Notebook_examples/.ipynb_checkpoints/Untitled-checkpoint.ipynb
- Tuning_old/Pygor_new/Notebook_examples/Pygor_basic_usage.ipynb
- Tuning_old/Pygor_new/Notebook_examples/Pygor_create_device.ipynb
- Tuning_old/Pygor_new/Notebook_examples/Untitled.ipynb
- Tuning_old/Pygor_new/Pygor.py
- Tuning_old/Pygor_new/scores.py
- Tuning_old/Pygor_new/Scoring/
- Tuning_old/Pygor_new/Scoring/base_scoring.py
- Tuning_old/Pygor_new/Scoring/peak_detection.py
- Tuning_old/Pygor_new/Scoring/score_measurement.py
- Tuning_old/Pygor_new/Tuning_methods/
- Tuning_old/Pygor_new/Tuning_methods/hyper_corner_solvers.py
- Tuning_old/Pygor_new/Tuning_methods/tuning_handeler.py
- Tuning_old/random_walk.py
- Tuning_old/README.md
- Tuning_old/redo_experiment.py
- Tuning_old/registration_core.py
- Tuning_old/sampling.py
- Tuning_old/score_driver.py
- Tuning_old/score_helper.py
- Tuning_old/test_common.py
- Tuning_old/test_sampling_gpc.py
- Tuning_old/util.py
