# Supplementary material for: Machine learning enables completely automatic tuning of a quantum device faster than human experts
Source: Nat Commun. 2020 Aug 19;11:4161. doi: 10.1038/s41467-020-17835-9 (PMC7438325; doi:10.1038/s41467-020-17835-9)
Supplement: Supplementary file 4 — Supplementary Data 1 [file 41467_2020_17835_MOESM4_ESM.zip › Tuning_old/Pygor_new/__init__.py]

#Wrapper for pygor
from .Pygor import Experiment
from .device_handeler import Device
from .measurement_functions import measurement_funcs as meas
from .data import Data
from .scores import *
