# Supplementary material for: Machine learning enables completely automatic tuning of a quantum device faster than human experts
Source: Nat Commun. 2020 Aug 19;11:4161. doi: 10.1038/s41467-020-17835-9 (PMC7438325; doi:10.1038/s41467-020-17835-9)
Supplement: Supplementary file 4 — Supplementary Data 1 [file 41467_2020_17835_MOESM4_ESM.zip › Tuning_old/Pygor_new/Notebook_examples/Pygor_basic_usage.ipynb]

# %% [code]
import Pygor

# %% [markdown]
### After importing Pygor to start taking measurements you can initilise a measurement instance by running the following. Setting save data to True will create an experiment file in C:/Pygor. If you intend to use pygor for automation and not experimentation then you can set this to False to avoid filling up your computer.

# %% [code]
pygor=Pygor.Experiment(savedata=True)

# %% [markdown]
### Making a single measurement is as simple as the following line

# %% [code]
pygor.do0d()

# %% [markdown]
### Taking a simple 2d scan in a raster pattern can be done using the following

# %% [code]
data = pygor.do2d("c4",-100,0,100,"c5",-100,0,100)

# %% [markdown]
### Similarly taking a 1d scan can be done using the following

# %% [code]
data1 = pygor.do1d("c4",-100,0,100)

# %% [markdown]
### More do2d() examples

# %% [code]
data2 = pygor.do2d("c4",-100,0,5,"c5",-100,0,5)

# %% [code]
data3 = pygor.do2d("c4",-100,0,100,"c5",-100,0,5)

# %% [markdown]
### You can queue multiple do2d() and do1d() scans in a single cell

# %% [code]
data4 = pygor.do2d("c4",-100,0,5,"c5",-100,0,5)
data5 = pygor.do2d("c4",-100,0,100,"c5",-100,0,5)
data6 = pygor.do1d("c4",-100,0,100)

# %% [markdown]
### You can bulk set all 16 dac channles using set_params or set a single one using setval

# %% [code]
pygor.set_params([-100,-100,-100,-100,-100,-100,-100,-100,-100,-100,-100,-100,-100,-100,-100,-100])
pygor.setval("c5",-500)

# %% [markdown]
### You can also evaluate the current values with getval and get_params

# %% [code]
pygor.get_params()

# %% [code]
pygor.getval("c5")

# %% [markdown]
### You can use other python modules and the above to write custom measurement schemes such as this example that measures trace in random order.

# %% [code]
import numpy as np                                      #import number python
vals = np.linspace(-1000,0,200)                         #create array of voltages to measure at (range 0 to -1000 in 200 steps)
indexes = np.arange(200)                                #create array of integers counting from 0 to 199
np.random.shuffle(indexes)                              #randomly shuffle integers
currents = np.zeros(200)                                #create empty array for current values
for index in indexes:                                   #loop over each value in indexes in sequence
    pygor.setval("c5",float(vals[index]))               #set gate to voltage value at index in vals
    currents[index]=pygor.do0d()                        #make measurement and store it in currents
print(currents)                                         #display measurements

# %% [markdown]
### Similarly you can use python to write custom plotting such as this example that for the above data displays measurement path

# %% [code]
import matplotlib.pyplot as plt                                                #import matplotlib plotting library (if not already imported)
plt.plot(vals[indexes],currents[indexes],'--',linewidth=0.4,label='scrambled') #plot scrambled measurement order as thin dotted line
plt.plot(vals,currents,linewidth=2.0,label='none scrambled')                   #plot none scrambles measurement order as thick line
plt.xlim([-1000,0])                                                            #set xlimit (not necicary)
plt.xlabel('gate voltage / V')                                                 #set x label (for completeness)
plt.ylabel('current / A')                                                      #set y label (for completeness)
plt.title('A Custom Plot')                                                     #set title (for completeness)
plt.legend()                                                                   #add legend (for completeness)
plt.show()                                                                     #show the plot

# %% [markdown]
### If you plan on using the same custom measurement scheme and plotting scheme you can define as follows

# %% [code]
import numpy as np
import matplotlib.pyplot as plt
def do1d_random(var,min1,max1,steps):
    vals = np.linspace(min1,max1,steps)                     
    indexes = np.arange(steps)                                
    np.random.shuffle(indexes)                              
    currents = np.zeros(steps)                                
    for index in indexes:                                   
        pygor.setval(var,float(vals[index]))
        currents[index]=pygor.do0d()                        
    return currents , vals , indexes 
def do1d_random_niceplot(currents , vals , indexes):
    plt.plot(vals[indexes],currents[indexes],'--',linewidth=0.4,label='scrambled')
    plt.plot(vals,currents,linewidth=2.0,label='none scrambled')                   
    plt.xlim([vals[0],vals[-1]])                                                            
    plt.xlabel('gate voltage / V')                                              
    plt.ylabel('current / A')                                                      
    plt.title('A Custom Plot')                                                 
    plt.legend()                                                             
    plt.show()         

# %% [markdown]
### Now reusing them is simple

# %% [code]
currents, vals, indexes = do1d_random("c10",-200,0,100)
do1d_random_niceplot(currents, vals, indexes)

# %% [code]
currents, vals, indexes = do1d_random("c1",-1,1,100)
do1d_random_niceplot(currents, vals, indexes)

# %% [markdown]
### Even many times in one cell

# %% [code]
currents1, vals1, indexes1 = do1d_random("c2",-1,1,100)
currents2, vals2, indexes2 = do1d_random("c3",-50,0,400)
currents3, vals3, indexes3 = do1d_random("c4",-100,0,10)
currents4, vals4, indexes4 = do1d_random("c5",-1000,0,1000)
do1d_random_niceplot(currents1, vals1, indexes1)
do1d_random_niceplot(currents2, vals2, indexes2)
do1d_random_niceplot(currents3, vals3, indexes3)
do1d_random_niceplot(currents4, vals4, indexes4)

# %% [markdown]
## Things to remember if you're not used to python:
- If you want to use data returned from a plot make sure to asigne it to a variable (eg. variable1 = pygor.do0d())
- All variables are remebered across cells (eg. using current = pygor.do2d() in cells will overwrite current)
- Remeber to save and checkpoint the notebook in order to not loose variables
- If you do find variables containing 1d and 2d scans are blank they are saved in the pygor directory
