# Supplementary material for: Machine learning enables completely automatic tuning of a quantum device faster than human experts
Source: Nat Commun. 2020 Aug 19;11:4161. doi: 10.1038/s41467-020-17835-9 (PMC7438325; doi:10.1038/s41467-020-17835-9)
Supplement: Supplementary file 4 — Supplementary Data 1 [file 41467_2020_17835_MOESM4_ESM.zip › Tuning_old/Pygor_new/Notebook_examples/Pygor_create_device.ipynb]

# %% [code]
import Pygor

# %% [code]
pygor=Pygor.Experiment(savedata=True)

# %% [markdown]
### After creating a pygor object you can create a device handeling object using.

# %% [code]
device1=Pygor.Device(pygor)

# %% [markdown]
### The device initally contains the following gates an biases.

# %% [code]
print(device1.get_gates())
print(device1.get_biases())

# %% [markdown]
### This can be changed using the following. The minimum and maximum values of each dac must also be supplied.

# %% [code]
device1.set_gates(["c4","c5","c6","c7","c8"],[-1500,-1500,-1500,-1500,-1500],[0,0,0,0,0])
device1.set_biases(["c1","c2"],[-200,-200,-200,-200,-200],[200,200,200,200,200])

# %% [markdown]
### After this you can set which gates are plunger gates.

# %% [code]
device1.set_plungers(["c6"])

# %% [code]
print(device1.get_gates())
print(device1.get_biases())
print(device1.get_plungers())

# %% [markdown]
### You can rename the dac's by using the following.

# %% [code]
device1.name_dacs()

# %% [markdown]
### Doing this you can directly control the dac channel using its new label like in the examples below.

# %% [code]
device1.getval("barrier 1")

# %% [code]
device1.setval("plunger",-400)

# %% [code]
data = device1.do2d("plunger",-700,-500,50,"bias main",-100,100,50)

# %% [code]
data1 = device1.do1d("barrier 1",-1000,0,500)

# %% [markdown]
### You can make as many device objects as you need for example here the user creates a charge sensor.

# %% [code]
qpc=Pygor.Device(pygor)

# %% [code]
qpc.set_gates(["c8","c9","c10"],[-1500,-1500,-1500],[0,0,0])
qpc.set_biases(["c2"],[-200],[200])

qpc.set_plungers(["c9"])

# %% [markdown]
### Device objects can have the same labels applied to different dac channels

# %% [code]
qpc.name_dacs()

# %% [markdown]
### In the do2d example below 'barrier 1' referes to 2 different dacs while 'gate 2' does not.

# %% [code]
data2 = device1.do2d("barrier 1",-200,0,50,"gate 2",-200,0,50)
data3 = qpc.do2d("barrier 1",-200,0,50,"gate 2",-200,0,50)

# %% [markdown]
### And in the below do1d example taking a trace with the 'plunger' label takes a trace with 2 different channels.

# %% [code]
data4 = device1.do1d("plunger",-1000,0,50)
data5 = qpc.do1d("plunger",-1000,0,50)

# %% [markdown]
### You can also bulk set the gates relevent to the device in a similar way to set_params() allowing you to only focus on the relevent gates for the device simplifying code. (Note that device1 and qpc share a dac so dac 'c8' gets changed twice)

# %% [code]
qpc.set_gate_params([-200,-250,-200])

# %% [code]
device1.set_gate_params([-300,-350,-400,-450,-500])

# %% [markdown]
### You can also save a device object for later use. Doing the below will save the object in the pygor folder for the experiment if savedata=True and if not will save it in the Pygor root folder 'c:/Pygor'.

# %% [code]
qpc.save("main_qpc")

# %% [code]
del qpc

# %% [code]
qpc

# %% [markdown]
### To load a saved device pass the file path and your pygor object in the manner below.

# %% [code]
qpc = Pygor.Device.load("C://Pygor//first_device//main_qpc.pkl",pygor)

# %% [code]
qpc

# %% [markdown]
### After being loaded the device object can be used as before.

# %% [code]
data6 = qpc.do1d("plunger",-1000,0,50)

# %% [code]
