# Supplementary material for: Machine learning enables completely automatic tuning of a quantum device faster than human experts
Source: Nat Commun. 2020 Aug 19;11:4161. doi: 10.1038/s41467-020-17835-9 (PMC7438325; doi:10.1038/s41467-020-17835-9)
Supplement: Supplementary file 4 — Supplementary Data 1 [file 41467_2020_17835_MOESM4_ESM.zip › Tuning_old/Pygor_new/Notebook_examples/Untitled.ipynb]

# %% [code]
import Pygor

# %% [code]
pygor=Pygor.Experiment()

# %% [code]
device1 = Pygor.Device(pygor)

# %% [code]
device1.set_gates(["c4","c5","c6","c7","c8"],[-1500,-1500,-1500,-1500,-1500],[0,0,0,0,0])
device1.set_biases(["c1","c2"],[-200,-200,-200,-200,-200],[200,200,200,200,200])
device1.set_plungers(["c6"])

# %% [code]
device1.get_gatebounds()[-1]

# %% [code]
device1.setval("all",-10)

# %% [code]
import numpy as np
np.zeros_like(device1.get_biases(),dtype=np.float)

# %% [code]
gate=[gate for gate in device1.gates if gate not in device1.plungers]

# %% [code]
device1.gates

# %% [code]
gate+=[]

# %% [code]
gate

# %% [code]
