# Supplementary material for: Machine learning enables completely automatic tuning of a quantum device faster than human experts
Source: Nat Commun. 2020 Aug 19;11:4161. doi: 10.1038/s41467-020-17835-9 (PMC7438325; doi:10.1038/s41467-020-17835-9)
Supplement: Supplementary file 4 — Supplementary Data 1 [file 41467_2020_17835_MOESM4_ESM.zip › Tuning_old/Pygor_new/Scoring/score_measurement.py]

import numpy as np
import scipy.signal
from Pygor import Experiment
from Pygor import Meas


class Scoring():
    def __init__(self,pygor=None,**kwargs):
        if pygor is None:
            self.pygor = Experiment()
        else:
            self.pygor = pygor
            
            
