# Supplementary material for: Machine learning enables completely automatic tuning of a quantum device faster than human experts
Source: Nat Commun. 2020 Aug 19;11:4161. doi: 10.1038/s41467-020-17835-9 (PMC7438325; doi:10.1038/s41467-020-17835-9)
Supplement: Supplementary file 4 — Supplementary Data 1 [file 41467_2020_17835_MOESM4_ESM.zip › Tuning_old/Pygor_new/Tuning_methods/hyper_corner_solvers.py]

import numpy as np


import sys
from .Pygor import Experiment
try:
    import cPickle as pickle
except ModuleNotFoundError:
    import pickle
LEN_DAC=16

class Hyper_corner():
    @staticmethod
    def halfstep_solve(device):
        pass
    @staticmethod
    def tracestep_solve(device):
        pass

    
        
    
        
            
