# Supplementary material for: Machine learning enables completely automatic tuning of a quantum device faster than human experts
Source: Nat Commun. 2020 Aug 19;11:4161. doi: 10.1038/s41467-020-17835-9 (PMC7438325; doi:10.1038/s41467-020-17835-9)
Supplement: Supplementary file 4 — Supplementary Data 1 [file 41467_2020_17835_MOESM4_ESM.zip › Tuning_old/README.md]

# Original experimentally specific implementation of [AutoDot](https://github.com/oxquantum-repo/AutoDot)
### If you want to perform automated tuning it is highly recommended that you use [AutoDot](https://github.com/oxquantum-repo/AutoDot) which is a very configurable refactored implementation of this repo.

**NOTE: DUE TO MULTIPROCESSING PACKAGE THE CURRENT IMPLEMENTATION ONLY WORKS ON UNIX/LINUX OPERATING SYSTEMS**

The quantum devices used to implement spin qubits in semiconductors can be challenging to tune and characterise. Often the best approaches to tuning such devices is manual tuning or a simple heuristic algorithm which is not flexible across devices. This repository contains the original code used in the statistical tuning approach detailed in https://arxiv.org/abs/2001.02589. This code is difficult to adapt to your specific problem, we recommend using the refactored code [AutoDot](https://github.com/oxquantum-repo/AutoDot) as it's implementation is far more general and documentation is also provided for running it.

# Prerequisites
It needs following python packages. Use anaconda or pip to install them.
```
scipy
numpy
matplotlib
GPy
mkl
pyDOE
```

# Running the algorithm
The main driver of the algorithm is `test_sampling_gpc.py`.
