# Supplementary material for: Machine learning enables completely automatic tuning of a quantum device faster than human experts
Source: Nat Commun. 2020 Aug 19;11:4161. doi: 10.1038/s41467-020-17835-9 (PMC7438325; doi:10.1038/s41467-020-17835-9)
Supplement: Supplementary file 5 — Supplementary Data 2 [file 41467_2020_17835_MOESM5_ESM.zip]

Archive with 70 entries (59 files):
- AutoDot/__init__.py
- AutoDot/Bayesian_stat.py
- AutoDot/Investigation/
- AutoDot/Investigation/condition_functions.py
- AutoDot/Investigation/Investigation_factory.py
- AutoDot/Investigation/measurement_functions.py
- AutoDot/Investigation/scoring/
- AutoDot/Investigation/scoring/crap_score.py
- AutoDot/Investigation/scoring/dot_score.py
- AutoDot/Investigation/scoring/dot_score_final.py
- AutoDot/Investigation/scoring/final_score10.py
- AutoDot/Investigation/scoring/Last_score.py
- AutoDot/Investigation/scoring/score_driver.py
- AutoDot/Investigation/scoring/score_helper.py
- AutoDot/main_utils/
- AutoDot/main_utils/dict_util.py
- AutoDot/main_utils/model_surf_utils.py
- AutoDot/main_utils/utils.py
- AutoDot/mock_device_demo_config.json
- AutoDot/perform_registration.py
- AutoDot/Playground/
- AutoDot/Playground/__init__.py
- AutoDot/Playground/demo_run_data/
- AutoDot/Playground/demo_run_data/color_comp_dummy.gif
- AutoDot/Playground/demo_run_data/gpr_and_gpc.gif
- AutoDot/Playground/demo_run_data/improvment.png
- AutoDot/Playground/mock_device.py
- AutoDot/Playground/README.html
- AutoDot/Playground/README.md
- AutoDot/Playground/shapes.py
- AutoDot/README.html
- AutoDot/README.md
- AutoDot/Registration/
- AutoDot/Registration/__pycache__/
- AutoDot/Registration/__pycache__/registration_core.cpython-36.pyc
- AutoDot/Registration/compare_two_surfaces.py
- AutoDot/Registration/hyper_surf_test.py
- AutoDot/Registration/perfect_hypercube.py
- AutoDot/Registration/registration_core.py
- AutoDot/Registration/registration_main.py
- AutoDot/Registration/simple_hyper_surf_test.py
- AutoDot/Registration/vols_poff.npy
- AutoDot/Resources/
- AutoDot/Resources/Algorithm_overview/
- AutoDot/Resources/Algorithm_overview/iteration1.gif
- AutoDot/Resources/Algorithm_overview/iteration12.gif
- AutoDot/Resources/Algorithm_overview/iteration2.gif
- AutoDot/Resources/Algorithm_overview/iteration4.gif
- AutoDot/Resources/Algorithm_overview/movie.mp4
- AutoDot/Resources/Algorithm_overview/README.html
- AutoDot/Resources/Algorithm_overview/README.md
- AutoDot/Resources/pygor_demo_config.json
- AutoDot/Resources/PYGOR_DEMO_CONFIG.md
- AutoDot/Resources/README.md
- AutoDot/Resources/Running_on_windows.html
- AutoDot/Resources/Running_on_windows.md
- AutoDot/Sampler_factory.py
- AutoDot/Sampling/
- AutoDot/Sampling/BO_common.py
- AutoDot/Sampling/gp/
- AutoDot/Sampling/gp/GP_interface.py
- AutoDot/Sampling/gp/GP_models.py
- AutoDot/Sampling/gp/GP_util.py
- AutoDot/Sampling/gp/GPy_wrapper.py
- AutoDot/Sampling/gp/util.py
- AutoDot/Sampling/random_walk.py
- AutoDot/Sampling/redo_experiment.py
- AutoDot/Sampling/test_common.py
- AutoDot/Sampling/tuning_gpc_main.py
- AutoDot/tune.py
