# Supplementary material for: Machine learning enables completely automatic tuning of a quantum device faster than human experts
Source: Nat Commun. 2020 Aug 19;11:4161. doi: 10.1038/s41467-020-17835-9 (PMC7438325; doi:10.1038/s41467-020-17835-9)
Supplement: Supplementary file 5 — Supplementary Data 2 [file 41467_2020_17835_MOESM5_ESM.zip › AutoDot/mock_device_demo_config.json]

{
    "playground":{
	"shapes":{
		"Crosstalk_box":{},
		"Leakage":{}},
	"ndim":3,
        "plot":true},

    "plunger_gates": [1,2],
    "save_dir":"mock_device_demo/",

    "investigation":{
	"measurement_seq":["diag_trace","2d_lowres","2d_highres"],
	"cond_meas": [false,{ "quantile" : 0.85,  "min_thresh" : 0.001 },  false],
	"diag_trace":{
	    "func":"mock_measurement",
	    "condition":"mock_peak_check",
	    "a":[0,0],
	    "b":[-1000,-1000],
	    "pause":0.5,
	    "verbose":true},
	"2d_lowres":{
	    "func":"mock_measurement",
	    "condition":"mock_score_func",
	    "target":[-500,-250],
	    "pause":1.0},
	"2d_highres":{
	    "func":"mock_measurement",
	    "condition":"check_nothing",
	    "pause":1.0}},

    "detector": {
	"d_r": 20, 
	"len_after_poff": 300, 
	"th_high": 0.2, 
	"th_low": 0.01},

    "general": {
	"directions": [-1.0, -1.0, -1.0],
	"lb_box": [-2000, -2000, -2000],
	"bound": [-2000, -2000, -2000],
	"num_samples": 50,
	"origin": [0,0,0],
	"ub_box": [0, 0, 0]},

    "gpc": {
	"gpc_start": 10, 
	"gpc_on": true,
	"gpc_list": [true,true,false],
	"configs": {
	    "length_prior_mean": 500.0,
	    "length_prior_var": 100.0,
	    "var_prior_mean": 50.0,
	    "var_prior_var": 20.0,
	    "kernal": "Matern52"}
	},

    "gpr": {
	"restarts": 5,
	"factor_std": 2.0, 
	"gpr_start": 10, 
	"gpr_on": true,
	"length_prior_mean":0.4, 
	"length_prior_var" : 0.1,
	"r_min": 0.0,
	"var_prior_mean_divisor": 4.0,
	"kernal": "Matern52"},

    "pruning": {
	"pruning_stop": 30, 
	"pruning_on": true, 
	"step_back": 100},

    "sampling": {
	"max_steps": 100000, 
	"n_part": 200, 
	"sigma": 25},

    "track": ["origin", "bound", "directions", "samples", "extra_measure", "d_vec","poff_vec", "meas_each_axis", "vols_each_axis", "conditional_idx","vols_pinchoff","detected","r_vals","poff_traces"],
    "verbose": ["conditional_idx","vols_pinchoff","detected","r_vals"]
}
