# Supplementary material for: Machine learning enables completely automatic tuning of a quantum device faster than human experts
Source: Nat Commun. 2020 Aug 19;11:4161. doi: 10.1038/s41467-020-17835-9 (PMC7438325; doi:10.1038/s41467-020-17835-9)
Supplement: Supplementary file 5 — Supplementary Data 2 [file 41467_2020_17835_MOESM5_ESM.zip › AutoDot/Resources/pygor_demo_config.json]

{
    "path_to_pygor":"/home/mlserv/Scripts",
    "gates":["c3","c4","c5","c6","c7","c9","c10"],
    "plunger_gates":["c5","c9"],
    "bias_chans":["c1"],
    "bias_vals":[20],
    "chan_no":0,
    "save_dir":"dom_b2_t4_sebtune_23032020/",

    "investigation":{
	"measurement_seq":["diag_trace","2d_lowres","2d_highres"],
	"cond_meas": [false, { "quantile" : 0.85,  "min_thresh" : 0.01 },  false],
	"diag_trace":{
	    "func":"do1dcombo",
	    "condition":"peak_check",
	    "prominance":0.02,
	    "minimum":2,
	    "norm":"device_domain",
	    "res":128,
	    "size":128,
	    "direction":[1,1],
	    "plot":true},
	"2d_lowres":{
	    "func":"do2d",
	    "condition":"last_score",
	    "quantile":0.85,
	    "th_score_lb":0.02,
	    "res":16,
	    "size":[60,60],
	    "direction":[1,1],
	    "noise":2e-12,
	    "segmentation_thresh":8e-12,
	    "plot":true},
	"2d_highres":{
	    "func":"do2d",
	    "condition":"check_nothing",
	    "res":48,
	    "size":[200,200],
	    "direction":[1,1],
	    "plot":true}},

    "cond_meas": {
	"quantile": 0.85, 
	"th_score_lb": 0.02},

    "detector": {
	"d_r": 20, 
	"len_after_poff": 300, 
	"th_high": 0.2, 
	"th_low": 0.01},

    "general": {
	"directions": [-1.0, -1.0, -1.0, -1.0, -1.0, -1.0, -1.0],
	"lb_box": [-2000, -2000, -2000, -2000, -2000,-2000, -2000],
	"bound": [-2000, -2000, -2000, -2000, -2000,-2000, -2000],
	"num_samples": 500,
	"origin": [-500,-100,-100,-100,-100,-100,-100],
	"ub_box": [0, 0, 0, 0, 0, 0, 0]},

    "gpc": {
	"gpc_start": 10, 
	"gpc_on": true,
	"gpc_list": [true,true,false],
	"configs": {
	    "length_prior_mean": 500.0,
	    "length_prior_var": 100.0,
	    "var_prior_mean": 50.0,
	    "var_prior_var": 20.0,
	    "kernal": "Matern52"}
	},

    "gpr": {
	"restarts": 5,
	"factor_std": 2.0, 
	"gpr_start": 10, 
	"gpr_on": true,
	"length_prior_mean":0.4, 
	"length_prior_var" : 0.1,
	"r_min": 0.0,
	"var_prior_mean_divisor": 4.0,
	"kernal": "Matern52"},

    "pruning": {
	"pruning_stop": 30, 
	"pruning_on": false, 
	"step_back": 100},

    "sampling": {
	"max_steps": 100000, 
	"n_part": 200, 
	"sigma": 25},

    "track": ["gates", "origin", "bound", "directions", "samples", "extra_measure", "d_vec","poff_vec", "meas_each_axis", "vols_each_axis", "conditional_idx","vols_pinchoff","detected","r_vals"],
    "verbose": ["conditional_idx","vols_pinchoff","detected","r_vals"]
}
