# Supplementary material for: Machine learning enables completely automatic tuning of a quantum device faster than human experts
Source: Nat Commun. 2020 Aug 19;11:4161. doi: 10.1038/s41467-020-17835-9 (PMC7438325; doi:10.1038/s41467-020-17835-9)
Supplement: Supplementary file 5 — Supplementary Data 2 [file 41467_2020_17835_MOESM5_ESM.zip › AutoDot/Resources/PYGOR_DEMO_CONFIG.md]

# Config 
structure Here is an [example config file](demo_config.json) containing all the relevant fields and below is a discussion about each fields function 

``` "path_to_pygor":"/path_to/pygor/package" ``` 
Absolute path to pygor package. (only required if using pygor) 

``` "ip":"http://123.123.123.12:8000/RPC2" ``` 
URL of pygor server. If not specified mock device is built (only required if using pygor) 

``` "gates":["c10","c3","c4","c5","c6","c7","c9"] ``` 
Labels for the DAC channels that the gates are attached to. (only required if using pygor) 

``` "plunger_gates":["c5","c9"] ``` 
Labels for the DAC channels that the investigation/plunger gates are attached to. (only required if using pygor) 

``` "bias_chans":["c1"] ``` 
Label(s) for the DAC channel(s) that control the bias. (only required if using pygor) 

``` "bias_vals":[20] ``` 
Value(s) to set the bias DAC channel(s) to. (only required if using pygor) 

``` "chan_no":0 ``` 
0 based index of the channel that is used to measure the device. (only required if using pygor) 

``` "save_dir":"save_file_name" ``` 
Relative path to save tuning data in.
