# Supplementary material for: Machine learning enables completely automatic tuning of a quantum device faster than human experts
Source: Nat Commun. 2020 Aug 19;11:4161. doi: 10.1038/s41467-020-17835-9 (PMC7438325; doi:10.1038/s41467-020-17835-9)
Supplement: Supplementary file 5 — Supplementary Data 2 [file 41467_2020_17835_MOESM5_ESM.zip › AutoDot/Resources/README.md]

# Config files

Multiple config files are supplied in this repository for users to addapt to their own problems. Each provided config is supplied with it's own documentation detailing what the fields do.

[pygor_demo_config](pygor_demo_config.json), Documentation: [PYGOR_DEMO_CONFIG](PYGOR_DEMO_CONFIG.md)

<video src="movie.mp4" poster="0.png" width="320" height="200" controls preload></video>
