# Supplementary material for: Machine learning enables completely automatic tuning of a quantum device faster than human experts
Source: Nat Commun. 2020 Aug 19;11:4161. doi: 10.1038/s41467-020-17835-9 (PMC7438325; doi:10.1038/s41467-020-17835-9)
Supplement: Supplementary file 5 — Supplementary Data 2 [file 41467_2020_17835_MOESM5_ESM.zip › AutoDot/Sampling/tuning_gpc_main.py]

import multiprocessing
from pathlib import Path
import time

import mkl
mkl.set_num_threads(8)

import numpy as np


import Sampling.gp.util as util
from Sampling.test_common import Tester
from Sampling.BO_common import random_hypersphere
from Sampling.gp.GPy_wrapper import GPyWrapper_Classifier as GPC
import Sampling.gp.GP_util as GP_util

import Sampling.random_walk as rw


def save(save_dir, vols_poff_all, u_all, EI_all, r_all, d_all, vols_poff_axes_all, poff_all, detected_all, logger, extra_measure, obj_val, time_all, time_acq_opt_all, dropped=None):
    # save all data
    vols_poff_all.dump(str(save_dir / 'vols_poff.npy'))
    u_all.dump(str(save_dir / 'unit_vector.npy'))
    r_all.dump(str(save_dir / 'dist_origin.npy'))
    d_all.dump(str(save_dir / 'dist_surface.npy'))
    vols_poff_axes_all.dump(str(save_dir / 'vols_poff_axes.npy'))
    poff_all.dump(str(save_dir / 'poff_allgates.npy'))
    np.array(EI_all).dump(str(save_dir / 'EI.npy'))
    np.save(str(save_dir / 'detected.npy'), detected_all)

    # logs for all line scan from the orign to the boundary
    vals_all = [item['val'] for item in logger]
    vols_all = [item['vols'] for item in logger]
    pinchoff_all = [item['pinchoff_idx'] for item in logger]

    np.save(str(save_dir / 'raw_vals.npy'), vals_all)
    np.save(str(save_dir / 'raw_vols.npy'), vols_all)
    np.save(str(save_dir / 'raw_pinchoff_idx.npy'), pinchoff_all)

    np.save(str(save_dir / 'extra_measure'), extra_measure)

    np.save(str(save_dir / 'time_meas'), time_all)
    np.save(str(save_dir / 'time_acq'), time_acq_opt_all)

    obj_val.dump(str(save_dir / 'obj_val.npy'))

    if dropped is not None:
        np.save(str(save_dir / 'dropped.npy'), dropped)

def main(configs):

   
    save_dir = Path(configs['save_dir'])
    save_dir.mkdir(exist_ok=True)
    
    jump = configs['jump']
    measure = configs['measure']
    investigation_stage = configs['investigation_stage_class']
    
    inv_max = investigation_stage.inv_max
    
    general_configs = configs['general']
    detector_configs = configs['detector']
    origin = np.array(general_configs['origin'])
    ub_short = general_configs['ub_box']
    lb_short = general_configs['lb_box']
    direction = np.array(general_configs['directions'])
    
    bound = np.where(direction>0,ub_short,lb_short)
    real_ub = np.maximum(origin,bound)
    real_lb = np.minimum(origin,bound)
    
    
    
    if detector_configs.get('minc',None) is None:
        maxc, minc = get_current_domain(jump,measure,origin,bound)
    else:
        minc = detector_configs.get('minc',None)
        maxc = detector_configs.get('maxc',None)
        
    print(minc,maxc)
    
    
    p_low_thresh = detector_configs['th_low']
    p_high_thresh = detector_configs['th_high']

    threshold_low =  minc + ((minc+maxc)*p_low_thresh)
    threshold_high =  minc + ((minc+maxc)*p_high_thresh)
    
    assert len(origin) == len(ub_short) == len(lb_short) == len(direction)
    
    num_active_gates = len(origin)


    origin.dump(str(save_dir / 'origin.npy'))


    detector_pinchoff = util.PinchoffDetectorThreshold(threshold_low) # pichoff detector
    detector_conducting = util.ConductingDetectorThreshold(threshold_high) # reverse direction
    # create a Callable object, input: unit_vector, output: distance between the boundary and the origin
    tester = Tester(jump, measure, real_lb, real_ub, detector_pinchoff, d_r=detector_configs['d_r'], len_after_pinchoff=detector_configs['len_after_poff'], logging=True, detector_conducting=detector_conducting)

    ###
    # Set a problem and a model
    ###
    do_extra_meas = lambda vols, th: investigation_stage.do_extra_measure(vols,minc,maxc, score_thresh=th)
    #do_extra_meas = None

    ###
    # Gaussian process for r
    ###
    l_prior_mean = 0.4 * np.ones(num_active_gates)
    l_prior_var = 0.1*0.1 * np.ones(num_active_gates)
    r_min, r_max =  0.0, np.sqrt(num_active_gates)* 2000.
    v_prior_mean = ((r_max-r_min)/4.0)**2
    #v_prior_var = v_prior_mean**2
    #noise_var_r = np.square(d_r/2.0)

    gp_r = GP_util.create_GP(num_active_gates, 'Matern52', v_prior_mean, l_prior_mean, (r_max-r_min)/2.0)
    GP_util.set_GP_prior(gp_r, l_prior_mean, l_prior_var, None, None) # do not set prior for kernel var
    GP_util.fix_hyperparams(gp_r, False, True)

    ###
    # Gaussian process classifiers for predicting each probability component
    ###
    l_prior_mean =  500. * np.ones(num_active_gates)
    l_prior_var = 100.**2 * np.ones(num_active_gates)
    v_prior_mean =  50.
    v_prior_var = 20.**2
    gpc_dict = dict()
    gpc_dict['valid'] = GP_util.create_GP(num_active_gates, 'Matern52', lengthscale=l_prior_mean, const_kernel=True, GP=GPC)
    gpc_dict['peak'] = GP_util.create_GP(num_active_gates, 'Matern52', lengthscale=l_prior_mean, const_kernel=True, GP=GPC) # when a point is valid
    ''' unused
    gpc_dict['goodscore'] = GP_util.create_GP(num_active_gates, 'Matern52', lengthscale=l_prior_mean, const_kernel=True, GP=GPC) # when a point is valid and has peaks
    '''

    GP_util.set_GP_prior(gpc_dict['valid'], l_prior_mean, l_prior_var, v_prior_mean, v_prior_var) # do not set prior for kernel var
    GP_util.set_GP_prior(gpc_dict['peak'], l_prior_mean, l_prior_var, v_prior_mean, v_prior_var) # do not set prior for kernel var
    ''' unused
    GP_util.set_GP_prior(gpc_dict['goodscore'], l_prior_mean, l_prior_var, v_prior_mean, v_prior_var) # do not set prior for kernel var
    '''

    do_random_meas(num_active_gates, inv_max, tester, configs, gp_r, gpc_dict, do_extra_meas=do_extra_meas, save_dir=save_dir)

def update_gpc(gpc_dict, points_extended, poff_extended, pks_all, lowres_score, M=None):
    # All points for valid/invalid
    poff_extended = np.array(poff_extended)
    gpc_dict['valid'].create_model(points_extended, poff_extended.astype(np.float))

    # Only valid points for peaks/no peak
    assert len(pks_all) == len(lowres_score)
    num_scored = len(pks_all)
    is_poff = poff_extended[:num_scored]
    points_poff = points_extended[:num_scored][is_poff]
    pks_poff = np.array(pks_all)[is_poff]
    if len(np.unique(pks_poff)) < 2:
        return
    gpc_dict['peak'].create_model(points_poff, pks_poff.astype(np.float))
    #print('Training data, peak')
    #print(points_poff)
    #print(pks_poff)

    return

    ''' unused
    # Only peak points for goodscore/not
    points_peaks = points_poff[pks_poff]
    lowres_score_peaks = lowres_score[is_poff][pks_poff]
    gt_threshold = lowres_score_peaks > M

    if len(np.unique(gt_threshold)) < 2:
        return
    gpc_dict['goodscore'].create_model(points_peaks, gt_threshold.astype(np.float))
    '''

def optimize_gpc(gpc_dict):
    for gpc in gpc_dict.values():
        if gpc.model is not None:
            gpc.optimize()

def predict_probs(points, gpc_dict):
    p1 = gpc_dict['valid'].predict_prob(points)[:,0]
    probs = [p1]

    if gpc_dict['peak'].model is not None:
        p2 = gpc_dict['peak'].predict_prob(points)[:,0]
        probs += [p2]

    if gpc_dict.get('goodscore',None) is not None:
        p3 = gpc_dict['goodscore'].predict_prob(points)[:,0]
        probs += [p3]

    total_prob = np.prod(probs, axis=0)
    log_total_prob = np.sum(np.log(probs), axis=0)
    return total_prob, log_total_prob, probs

def choose_next(points_candidate, points_observed, gpc_dict, d_tooclose = 100.):
    points_observed = np.array(points_observed)
    if len(points_candidate) == 0: # No cadidate points
        return None, None, None

    # Exclude samples that are too close to observed points
    tooclose = np.any(
            np.all(np.fabs(points_candidate[:,np.newaxis,:] - points_observed[np.newaxis,...]) <= d_tooclose, axis=2),
            axis=1)
    nottooclose = np.logical_not(tooclose)

    if np.sum(nottooclose) == 0: # All points are too close to observed points
        return None, None, None

    points_reduced = points_candidate[nottooclose]
    prob = predict_probs(points_reduced, gpc_dict)[0]
    p = prob / np.sum(prob)
    idx = np.random.choice(len(points_reduced), p=p) # Thompson sampling
    point_best =  points_reduced[idx]
    return point_best

def random_angle_directions(ndim, nsample, directions):
    u = random_hypersphere(ndim, nsample)
    mult = -directions # u is already negative directions for all
    u = u * mult[np.newaxis,:]
    return u

def do_random_meas(num_active_gates, inv_max,tester, params_all,  gp_r, gpc_dict, do_extra_meas=None, save_dir=None):
    # Unpacking parameters 
    params_general = params_all['general']
    params_pruning = params_all['pruning']
    params_sampling = params_all['sampling']
    params_cond_meas = params_all['cond_meas']
    params_gpr = params_all['gpr']
    params_gpc = params_all['gpc']

    origin = np.array(params_general['origin'])
    
    num_samples = params_general['num_samples']
    lb_box = np.array(params_general['lb_box'])
    ub_box = np.array(params_general['ub_box'])
    directions = np.array(params_general['directions'])
    step_back = params_pruning['step_back']
    
    bounds = np.where(directions>0,ub_box,lb_box)
    
    real_ub = np.maximum(origin,bounds)
    real_lb = np.minimum(origin,bounds)
    
    vols_poff_all = list()
    vols_poff_axes_all = list()
    d_all = list()
    poff_all = list()
    detected_all = list()
    time_all = list()
    u_all = list()
    r_all = list()
    extra_meas_all = list()
    time_removed_all = list()
    ub_history = list()
    changeindex_history = list()
    path_all = list()

    axes = list(range(num_active_gates))

    # Parameters for pruning
    hardub = np.zeros(origin.size) # Hardbound of ub_samples
    ub_samples = real_ub.copy() # Random samples should be below this point
    origin_to_ub = True
    num_dvec = 0 if params_pruning['on'] is False else params_pruning['num'] # The number of measuring dvec for pruning

    # Schedule for optimizing GPs
    min_interval_GP_opt = 10 # minimum interval for GP inference
    steps_GP_inference = [10]
    while steps_GP_inference[-1] < num_samples:
        prev = steps_GP_inference[-1]
        nextstep = np.maximum(min_interval_GP_opt, int(0.1*prev))
        steps_GP_inference += [prev + nextstep]

    th_score = params_cond_meas['th_score_lb']

    samples = None
    point_selected = None
    boundary_points = []
    gp_availble = False
    while len(r_all) < num_samples:
        t = time.time()
        # Pick one surface point on the estimated surface
        if point_selected is not None:
            v = point_selected
            v_origin = v - origin
            u = v_origin / np.sqrt(np.sum(np.square(v_origin))) # voltage -> unit vector
        elif len(boundary_points) != 0:
            v = rw.pick_from_boundary_points(boundary_points) 
            v_origin = v - origin
            u = v_origin / np.sqrt(np.sum(np.square(v_origin))) # voltage -> unit vector
        else:
            print('WARNING: no boundary point is sampled')
            u = random_angle_directions(num_active_gates, 1, directions)[0]

        # Start sampling (multi-processing)
        sampling_on = False
        if gp_availble:
            # Initial samples that are inside of the hypersurface
            if samples is None:
                samples = rw.random_points_inside(num_active_gates, 
                        params_sampling['num_particles'], gp_r, origin, real_lb, ub_samples)
                #print(samples,origin)
                samples = (samples)*(-directions[np.newaxis,:])+origin-500#update sample directions with config directions
                
            sampler = rw.create_sampler(gp_r, origin, real_lb, ub_samples,
                        sigma=params_sampling['sigma'])
            stopper = multiprocessing.Value('i', 0)
            listener, sender = multiprocessing.Pipe(duplex=False)
            sampler.reset(samples, max_steps=params_sampling['max_steps'], 
                            stopper=stopper, result_sender=sender)
            sampler.start()
            sampling_on = True

        # Estimation of r
        if gp_availble:
            r_mean, r_var = gp_r.predict_f(u[np.newaxis,:], full_cov=False)
            r_est = np.maximum(r_mean - params_gpr['factor_std']*np.sqrt(r_var), 0.0)
            r_est = r_est[0,0]
        else:
            r_est = None

        # Get measurements
        r, vols_pinchoff, found, t_firstjump = tester.get_r(u, origin=origin, r_est=r_est) # Measure the distance
        t1 = time.time() - t
        path_all.append((r_est or origin, vols_pinchoff))

        #if gp_availble:
        #    time.sleep(5)

        if len(r_all) >= num_dvec: axes=[] # do not measure d vector
        d_vec, poff_vec, meas_each_axis, vols_each_axis = tester.measure_dvec(vols_pinchoff+params_pruning['step_back'], axes=axes)
        t2 = time.time() - t

        print('vols: ', vols_pinchoff, 'd_all: ', d_vec, 'poff: ', poff_vec)
        print('end_points:', vols_each_axis)

        # Store the measurement
        vols_poff_all.append(vols_pinchoff)
        vols_poff_axes_all.append(vols_each_axis)
        u_all.append(u)
        r_all.append(r)
        d_all.append(d_vec)
        poff_all.append(poff_vec)
        detected_all.append(found)

        # Extra measurement
        extra = meas_each_axis
        if found and do_extra_meas is not None:
            
            check_results = do_extra_meas(vols_pinchoff, th_score)
            extra.insert(0,check_results)
            if len(check_results) == inv_max:
                if check_results[-1][0]:
            
                    print("signal found")
                    break
            
            
        extra_meas_all.append(extra)
        t3 = time.time() - t
        
            

        # Stop sampling
        if sampling_on:
            stopper.value = 1
            counter, samples, boundary_points = listener.recv()
            sampler.join()
            print('Steps={} ({})'.format(counter, time.time()-t))
        else:
            samples = None
            boundary_points = []

        # Pruning (only when axes is not an empty list)
        change_hardbound, new_hardbound = util.compute_hardbound(poff_vec, found, vols_pinchoff, step_back, axes, hardub)
        if change_hardbound:
            hardub = new_hardbound
            outofbound = ub_samples > hardub
            if np.any(outofbound):
                ub_samples[outofbound] = hardub[outofbound]
            print('New upperbound: ', ub_samples)
            ub_history.append(ub_samples.copy())
            changeindex_history.append(len(r_all))
            if save_dir is not None:
                ub_samples.dump(str(save_dir / 'upperbound.npy'))
                np.array(ub_history).dump(str(save_dir / 'ub_history.npy'))
                np.array(changeindex_history).dump(str(save_dir / 'changeindex_history.npy'))

            if origin_to_ub:
                origin = ub_samples
                u_all, r_all = util.ur_from_vols_origin(vols_poff_all, origin)
                if save_dir is not None:
                    ub_samples.dump(str(save_dir / 'origin.npy'))
                    np.array(ub_history).dump(str(save_dir / 'origin_history.npy'))

        # Include boundry points collected for pruning
        points_extended, poff_extended = util.merge_data(vols_poff_all, detected_all, vols_poff_axes_all[:min(num_dvec,len(r_all))], poff_all[:min(num_dvec,len(r_all))])

        # Update GP
        if params_gpr['on'] and len(r_all) >= params_gpr['min_num_data']:
            # Choose data for gp_r
            points_poff = points_extended[poff_extended]
            inside = get_between(origin,bounds,points_poff)
            u_all_gp, r_all_gp = util.ur_from_vols_origin(points_poff[inside], origin, returntype='array')
            
            #print(points_poff)

            gp_r.create_model(u_all_gp, r_all_gp[:,np.newaxis], (tester.d_r/2)**2, noise_prior='fixed')
            gp_availble = True
            if len(r_all) in steps_GP_inference or (change_hardbound and origin_to_ub):
                gp_r.optimize(num_restarts=5, opt_messages=False, print_result=True)

        # Project old samples to inside of the new estimated surface
        if gp_availble and samples is not None:
            samples = rw.project_points_to_inside(samples, gp_r, origin, factor=0.99)
            samples_outside = np.logical_or(np.any(samples>ub_samples, axis=1), 
                                            np.any(samples<real_lb, axis=1)) # Invalid samples
            
            samples[samples_outside] = origin + directions # Invalid samples -> close to ub
            #print(samples)

        print('The number of collected samples: ', len(r_all))

        # Update the probabilities and choose the best sample
        if params_gpc['on'] and len(r_all) >= params_gpc['min_num_data']:
            # Data preparation
            n = num_active_gates # short notation
            
            pks_all = []
            lowres_score = []
            for ext in extra_meas_all:
                if len(ext)>n:
                    pks_all += [ext[0][0][0]]
        
                    if len(ext[0])>1:
                        lowres_score += [ext[0][1][0]]
                    else:
                        lowres_score += [0.0]
                else:
                    pks_all += [False]
                    lowres_score += [0.0]
            
            th_score = np.maximum(th_score, np.quantile(lowres_score, params_cond_meas['quantile']))
            
            #print(poff_extended[:len(pks_all)])
            print('peaks and lowres scores')
            print(pks_all)
            print(th_score,lowres_score)

            # Update GPC
            update_gpc(gpc_dict, points_extended, poff_extended, pks_all, lowres_score)
            if len(r_all) in steps_GP_inference:
                optimize_gpc(gpc_dict)

            if len(boundary_points) > 0:
                # Calculate correct boundary_points
                points_candidate = rw.project_crosses_to_boundary(boundary_points, gp_r, origin)
                # Choose the next point in boundary_points
                point_selected = choose_next(points_candidate, vols_poff_all, gpc_dict, d_tooclose = 20.)
                print('Next point: ', point_selected)

                if point_selected is not None:
                    # Move the point to the safe bound, it is not going to happen, but just for safety
                    point_selected = np.maximum(point_selected, real_lb+1.)

            else:
                point_selected = None
        else:
            point_selected = None

        t4 = time.time() - t

        print('Elapsed time: ', (t_firstjump, t1, t2, t3, t4))
        time_all.append((t_firstjump, t1, t2, t3, t4))
        if save_dir is not None:
            save(save_dir, np.array(vols_poff_all), np.array(u_all), [], np.array(r_all), np.array(d_all), np.array(vols_poff_axes_all), np.array(poff_all), detected_all, tester.logger, extra_meas_all, np.array([]), time_all, [])


    # make u_all 2dim array
    vols_poff_all = np.array(vols_poff_all)
    u_all = np.array(u_all)
    r_all = np.array(r_all)
    d_all = np.array(d_all)
    poff_all = np.array(poff_all)

    return vols_poff_all, u_all, r_all, d_all, poff_all, detected_all, time_all, time_removed_all, extra_meas_all, origin, vols_poff_axes_all

def get_current_domain(jump,measure,origin,bound):
    
    jump(bound)
    time.sleep(1)
    minc = measure()
    
    jump(origin)
    time.sleep(1)
    maxc = measure()
    
    return maxc, minc


def get_between(origin,bound,points):
    
    ub = np.maximum(origin,bound)
    lb = np.minimum(origin,bound)
    
    inside = np.all(np.logical_and(points < ub,points > lb), axis=1)
    
    return inside

if __name__ == '__main__':
    main()
